# Supplementary material for: Method of Detection of Well-Differentiated Thyroid Cancers in Obese and Non-Obese Patients
Source: PLoS One. 2016 Apr 4;11(4):e0152768. doi: 10.1371/journal.pone.0152768 (PMC4820112; doi:10.1371/journal.pone.0152768)
Supplement: S1 File — (XLSX) [file pone.0152768.s001.xlsx]

## Sheet: Sheet1
Size of tumor (mm)	Method of detection (1= imaging, 2= palpation, 3=incidentnal)	Sex (1=female, 2=male)	Age	BMI (0=missing)	Extrathyroidal extension	Lymphovascular invasion
16	2	1	65	0	1	1
45	2	1	36	0	0	0
9	1	1	25	0	0	0
20	1	1	73	0	1	1
8	2	1	48	0	0	0
7	1	2	43	0	0	0
8	3	1	62	0	0	0
28	1	1	65	0	0	0
3	3	1	32	0	0	0
10	1	1	66	0	0	0
8	1	1	41	0	0	0
10	1	2	16	0	1	1
38	2	1	41	0	0	0
7	1	1	57	0	0	0
9	2	1	21	0	1	1
31	2	1	65	0	0	0
33	2	1	65	0	1	1
1	3	1	50	0	0	0
9	1	1	64	0	0	1
9	1	1	68	0	0	0
12	2	1	29	0	1	1
13	2	1	66	0	0	0
110	2	1	86	0	0	1
4	1	2	55	0	0	0
4	3	2	78	0	0	0
15	2	1	34	0	0	1
18	1	1	51	0	0	0
16	1	1	60	0	0	0
11	1	1	58	0	0	0
3	3	2	68	0	0	0
2	3	1	36	0	0	0
14	1	1	41	0	0	0
13	2	1	34	0	1	1
4	3	1	36	0	0	0
40	1	2	70	0	0	0
9	2	2	36	0	1	1
21	1	1	33	0	0	1
20	2	1	37	0	0	0
12	2	2	46	0	1	1
22	2	1	64	0	1	1
8	2	1	37	0	0	0
2	3	1	83	0	0	0
13	2	2	53	0	0	1
2	3	1	57	0	0	0
8	1	1	24	0	0	0
30	2	1	17	0	0	1
5	3	1	58	0	0	0
1	3	1	46	0	0	0
4	3	2	60	0	0	0
11	2	1	39	0	0	0
11	3	1	42	0	0	0
18	1	1	35	0	0	0
10	1	1	54	0	0	0
17	2	2	46	0	0	1
13	1	1	51	0	0	0
12	1	1	53	0	0	0
11	1	1	53	0	0	0
11	2	1	51	0	1	0
7	2	1	29	0	0	0
4	3	1	49	0	0	0
17	2	1	64	0	0	0
25	1	1	38	0	0	0
4	3	2	32	0	0	0
15	2	1	32	0	1	1
2	3	2	27	0	0	0
8	1	1	62	0	0	0
14	1	1	43	0	0	0
20	2	1	60	0	0	0
22	1	1	83	0	0	0
8	1	1	49	0	0	0
20	2	1	35	0	1	0
40	2	2	48	0	0	0
8	1	1	33	0	0	0
21	2	2	50	0	0	0
3	1	1	47	0	1	1
11	1	1	56	0	0	1
10	3	1	46	0	0	0
20	2	1	52	0	0	1
12	2	1	22	0	0	0
8	1	1	38	0	1	1
4	2	1	41	0	0	0
30	2	1	17	0	0	0
30	2	1	38	0	1	0
6	2	2	61	0	0	0
12	2	1	33	0	0	1
20	2	1	30	0	0	0
52	2	1	35	0	0	1
49	2	1	36	0	1	1
10	1	1	37	0	0	1
1	3	1	38	0	0	0
11	1	1	52	0	0	0
9	2	2	50	0	0	0
28	2	1	35	0	0	0
4	2	1	52	0	0	0
28	2	1	28	0	0	1
18	2	2	34	0	0	0
56	2	2	72	0	0	1
1	3	2	62	0	0	0
21	2	1	34	0	0	0
19	2	1	18	0	0	0
33	2	2	46	0	1	0
15	2	1	34	0	0	1
21	1	1	27	0	1	1
25	2	1	34	0	0	0
50	1	2	56	0	1	1
16	1	2	61	0	0	0
15	2	1	19	0	0	0
22	2	1	37	0	0	1
21	2	1	60	0	0	0
22	2	1	23	0	0	0
15	2	1	32	0	1	1
2	3	1	47	0	0	0
15	1	2	51	0	0	0
8	1	2	57	0	0	0
12	2	1	21	0	0	1
12	1	2	60	0	0	0
9	2	2	56	0	0	0
26	2	2	45	0	0	0
8	3	1	46	0	0	0
11	2	1	37	0	1	1
10	1	1	58	0	0	0
15	2	1	31	0	1	1
50	2	2	54	0	0	0
9	2	1	25	0	0	0
12	1	2	22	0	1	1
18	1	2	33	0	0	0
24	1	2	46	0	0	0
30	2	2	45	0	1	1
11	1	1	46	0	0	0
2	3	1	56	0	0	0
13	2	1	69	0	0	1
10	1	1	41	0	0	1
17	1	1	34	0	1	1
35	2	2	28	0	0	1
1	3	1	60	0	0	0
17	2	1	29	0	1	1
50	2	1	32	0	0	0
7	3	1	43	0	0	1
12	1	1	32	0	1	1
40	1	1	65	0	0	0
17	1	1	44	0	0	0
17	2	1	25	0	0	0
8	2	1	29	0	0	0
15	1	1	27	0	0	1
19	2	1	45	0	0	0
8	1	2	47	0	0	0
5	1	1	56	0	0	0
16	2	2	33	0	0	1
28	2	1	37	0	0	0
8	1	2	28	0	1
35	1	2	76	0	0	0
30	1	1	57	0	0	0
19	1	1	36	0	0	1
42	2	1	26	0	0	0
5	2	1	65	0	0	0
60	2	2	65	0	1	1
12	2	1	39	0	1	1
3	3	1	40	0	1	1
30	2	1	41	0	0	0
15	2	1	60	0	0	0
9	1	2	25	0	0	0
7	1	1	60	0	0	0
10	1	1	61	0	1	1
8	2	1	49	0	1	1
30	2	2	36	0	0	1
28	1	2	57	0	0	0
4	3	1	70	0	0	1
20	2	1	11	0	0	0
4	2	1	75	0	0	1
6	1	1	32	0	0	1
17	2	1	26	0	0	0
25	2	1	39	0	1	0
12	1	1	62	0	0	1
5	3	1	55	0	0	0
2	3	1	52	0	0	0
55	2	1	43	0	0	0
23	1	1	42	0	0	0
6	1	1	52	0	0	0
10	1	1	45	0	0	1
3	3	1	65	0	0	1
22	2	1	28	0	0	0
17	2	2	45	0	0	0
23	2	1	48	0	1	1
12	2	1	34	0	0	1
15	1	1	42	0	0	0
11	2	1	47	0	0	0
5	3	1	43	0	0	1
12	2	1	21	0	1	1
5	1	1	44	0	0	1
18	1	2	46	0	1	1
7	1	1	43	0	0	0
6	2	1	41	0	0	0
6	1	2	45	0	0	0
4	3	1	72	0	1	0
5	1	1	46	0	0	0
8	1	1	52	0	1	1
55	2	2	60	0	0	0
39	2	2	79	0	0	0
28	2	1	53	0	0	1
2	3	1	55	0	0	0
12	2	1	20	0	0	1
30	2	1	17	0	0	0
9	1	2	49	0
2	3	2	29	11.67	0	0
9	1	1	38	14.85	0	0
11	1	1	57	15.16	1	1
32	2	1	55	15.81	0	0
15	1	1	56	17.43	0	0
11	1	1	34	17.57	1	1
27	2	1	73	18.16	0	0
12	2	1	34	19.19	0	1
15	2	1	30	19.59	0	1
14	2	1	52	19.68	0	1
10	2	1	21	19.76	0	0
22	2	1	56	19.8	0	1
2	3	2	79	20.18	0	0
19	2	1	28	20.37	0	0
9	1	1	55	20.48	0	0
4	3	1	59	20.65	0	1
22	1	1	59	20.65	0	0
14	1	1	47	20.66	0	1
20	2	1	27	20.68	1	0
8	2	1	36	20.78	0	0
50	2	1	38	20.8	0	0
50	2	1	47	20.91	0	0
2	3	1	38	21.12	0	0
10	2	1	56	21.21	0	0
15	1	1	45	21.35	0	0
1	1	2	44	21.37	0	0
30	1	2	75	21.51	0	1
70	2	1	82	21.58	0	0
15	2	1	34	21.61	0	0
11	1	1	46	21.63	0	0
5	2	1	49	21.65	0	0
32	2	1	54	21.71	0	1
17	2	1	68	21.75	0	0
7	2	1	58	21.76	0	1
19	2	2	35	21.83	1	1
4	3	1	66	21.97	0	0
15	2	1	49	22.01	0	0
28	2	2	44	22.14	0	0
12	2	1	56	22.14	1	1
5	2	1	50	22.17	0	0
12	2	1	64	22.18	0	1
15	1	2	44	22.24	1	1
25	2	2	27	22.43	0	1
35	1	2	45	22.55	0	1
10	1	1	57	22.58	1	1
6	1	1	61	22.6	1	0
6	3	1	61	22.6	0	1
17	1	1	85	22.71	0	0
11	2	1	51	22.79	0	1
5	2	1	37	22.86	0	0
19	1	1	46	22.98	0	0
5	2	1	52	23.05	0	0
35	2	1	69	23.14	0	1
3	3	1	54	23.17	0	0
4	1	2	62	23.26	0	0
9	2	1	44	23.3	1	0
26	2	1	86	23.37	0	1
8	1	2	55	23.41	0	0
8	1	1	41	23.48	0	0
11	1	1	46	23.62	0	0
12	2	2	63	23.66	0	0
8	2	1	50	23.79	0	1
1	3	1	46	23.84	0	0
22	2	1	47	23.85	0	1
2	3	1	47	23.91	0	0
10	1	2	55	23.92	1	1
10	3	1	73	23.99	0	0
6	1	1	21	24.09	0	0
15	1	1	65	24.17	0	0
15	1	1	39	24.19	0	1
10	3	1	39	24.2	0	0
20	2	1	58	24.21	0	1
14	2	1	55	24.21	0	0
22	2	1	49	24.21	1	1
7	2	1	33	24.22	1	1
18	2	1	68	24.41	1	1
8	1	1	32	24.45	0	0
6	3	2	63	24.47	0	0
2	3	1	47	24.53	0	0
14	2	1	57	24.58	0	0
11	2	1	72	24.6	0	0
21	2	1	38	24.6	0	0
10	2	1	47	24.6	0	0
7	1	1	61	24.6	0	0
7	3	1	64	24.6	0	1
14	1	1	46	24.69	0	0
5	3	2	47	24.72	0	0
3	3	2	79	24.75	0	0
25	2	1	55	24.75	1	1
41	1	1	70	24.8	1	1
42	2	1	78	24.81	1	1
46	1	2	68	24.82	0	0
11	1	2	57	24.9	0	0
35	2	2	44	24.91	0	0
16	1	1	55	24.95	0	0
13	1	2	33	24.96	0	0
13	1	1	24	24.98	0	1
35	2	1	40	24.98	0	1
22	2	1	66	24.99	0	0
20	2	1	26	24.99	0	0
4	2	1	66	25.01	0	1
12	1	1	18	25.09	1	1
22	2	1	78	25.1	0	0
25	2	1	45	25.1	0	0
25	2	1	60	25.21	1	1
15	2	1	43	25.25	0	1
45	1	2	56	25.35	1	1
45	3	2	56	25.35	0	1
15	1	1	24	25.35	0	0
21	2	2	40	25.6	0	1
18	2	1	26	25.61	0	0
28	2	1	32	25.68	0	0
8	1	1	61	25.69	0	0
10	1	2	47	25.72	0	1
9	1	1	34	25.72	0	0
3	1	1	50	25.73	0	0
43	1	2	64	25.75	0	0
2	3	2	35	25.81	0	0
23	2	1	51	25.83	1	1
8	1	1	48	25.84	0	0
45	1	1	62	26.27	0	0
4	3	1	43	26.31	0	0
6	1	1	62	26.41	1	1
25	2	1	33	26.49	0	1
6	2	2	66	26.54	0	0
7	2	1	44	26.56	0	0
5	1	1	60	26.56	0	0
21	2	1	62	26.61	0	1
11	1	1	52	26.69	1	1
30	1	2	62	26.69	0	0
21	2	2	67	26.75	0	0
3	3	1	69	26.88	0	0
9	3	2	59	26.89	0	0
11	2	1	41	27.06	0	1
26	2	1	46	27.1	1	0
5	2	1	26	27.15	0	1
11	3	2	53	27.2	0	0
1	3	2	66	27.2	0	0
9	2	1	47	27.28	0	0
4	3	1	53	27.35	0	0
4	3	1	63	27.35	0	0
17	2	1	47	27.4	0	0
14	2	1	56	27.42	0	0
6	2	1	58	27.43	0	0
6	1	1	49	27.46	0	1
45	2	1	53	27.63	1	0
70	1	1	67	27.63	0	1
12	1	2	73	27.66	0	0
11	1	2	66	27.66	0	0
10	1	2	75	27.67	1	0
15	1	2	45	27.83	0	1
18	1	1	64	27.91	0	1
40	1	2	61	28.07	0	1
13	2	2	55	28.13	0	1
12	1	2	74	28.13	0	0
18	1	1	80	28.15	0	0
9	2	1	70	28.15	0	0
10	1	2	76	28.17	0	0
10	1	1	29	28.25	0	0
25	2	1	54	28.37	1	0
8	1	2	56	28.46	1	1
10	1	1	60	28.69	1	1
2	3	2	60	28.7	0	0
25	2	2	67	28.79	0	1
21	2	1	54	28.83	0	0
40	2	1	31	28.83	0	1
61	2	2	75	28.85	0	0
8	3	2	68	29	0	0
24	1	2	64	29.03	0	0
7	1	2	62	29.13	0	0
21	1	1	52	29.14	0	0
18	1	1	51	29.14	0	0
12	1	1	45	29.18	1	0
14	1	1	55	29.18	0	0
7	2	1	40	29.35	0	0
4	3	2	63	29.52	0	0
10	1	2	54	29.68	0	0
19	1	1	51	29.83	0	0
13	2	1	57	29.84	0	1
45	1	2	47	29.9	1	0
25	1	2	56	29.98	1	1
15	2	1	45	30.08	0	1
7	1	1	48	30.08	0	1
37	2	2	43	30.38	0	0
14	3	1	47	30.38	0	0
3	3	1	47	30.41	0	0
7	2	1	59	30.46	0	0
11	2	2	56	30.68	0	1
13	2	1	55	30.95	0	0
9	2	1	56	31	0	0
50	2	2	65	31	0	0
3	3	1	58	31.03	0	1
25	2	1	73	31.16	0	1
29	1	1	82	31.25	0	0
24	2	1	30	31.32	0	0
20	1	2	59	31.33	1	1
18	1	2	66	31.35	1	1
4	3	2	35	31.36	0	1
7	3	1	57	31.55	0	1
35	1	1	61	31.66	0	0
30	1	2	69	31.7	0	0
26	1	1	41	31.79	0	0
12	2	2	43	31.84	0	0
12	1	1	44	31.92
13	2	2	52	31.99	0	0
5	3	2	31	31.99	0	0
14	1	1	49	32.02	0	0
25	2	1	57	32.07	0	1
20	1	2	64	32.13	1	1
35	1	2	71	32.2	0	1
8	1	1	59	32.54	0	0
14	2	1	38	32.54	0	0
39	1	2	73	32.55	0	0
44	1	2	62	32.56	0	0
18	2	1	70	32.61	1	1
11	1	2	43	32.64	1	0
16	2	1	50	32.77	0	0
9	2	1	46	32.8	0	0
19	2	1	42	32.85	0	0
10	1	2	66	32.9	1	1
40	2	1	63	33.02	0	1
10	2	1	53	33.02	0	0
16	2	2	46	33.02	0	0
16	2	2	58	33.28	1	1
10	1	1	29	33.28	0	0
11	2	1	55	33.98	1	1
11	2	1	40	33.99	1	0
40	1	2	54	34.01	0	0
26	2	2	57	34.15	0	0
9	2	2	38	34.31	0	0
55	2	2	38	34.48	0	0
13	1	1	53	34.57	0	1
13	1	2	49	35.28	0	0
26	2	1	30	35.28	0	0
25	2	1	48	35.41	0	0
6	3	1	41	35.6	0	0
36	1	1	70	35.87	1	1
25	2	1	39	35.91	0	1
1	3	1	56	36.03	0	0
11	1	2	40	36.14	0	1
8	1	2	60	36.2	0	0
7	1	1	50	36.29	0	0
12	2	1	47	36.58	0	0
9	2	2	30	36.75	0	0
21	1	1	57	37.2	1	1
1	3	1	47	37.27	0	0
28	1	1	58	37.72	0	0
15	2	2	56	37.84	0	0
22	2	2	35	38	0	1
4	3	1	48	38.54	0	1
17	1	1	31	38.98	0	0
30	2	1	42	39.36	0	0
20	1	1	57	40.1	0	0
16	1	1	63	40.2	0	0
6	2	1	69	40.22	0	0
13	2	1	33	40.63	0	0
25	2	1	54	41.7	0	0
80	1	1	34	42.19	0	0
38	2	1	43	43.75	0	0
12	1	1	52	44.04	0	0
16	1	1	51	44.26	0	1
2	3	2	28	44.94	0	0
10	1	1	61	45.18	0	0
9	1	1	39	45.75	0	0
4	1	1	28	46.08	0	0
20	1	1	60	48.82	0	1
8	2	1	57	49.79	1	1
20	1	1	59	52.07	0	0
26	2	1	43	54.55	1	1
17	1	1	65	54.87	1	1
